# Supplementary material for: Comparison of dendritic calcium transients in juvenile wild type and SOD1G93A mouse lumbar motoneurons
Source: Front Cell Neurosci. 2015 Apr 10;9:139. doi: 10.3389/fncel.2015.00139 (PMC4392694; doi:10.3389/fncel.2015.00139)
Supplement: Supplementary file 1 [file DataSheet1.ZIP]

Archive with 17 entries (17 files):
- Code/adj_ratio.m
- Code/ANALYZER.m
- Code/Area_Under_Area.m
- Code/Area_Under_Averager.m
- Code/Area_Under_Baseline.m
- Code/Area_Under_Order.m
- Code/Area_Under_Ordered_Data.m
- Code/Area_Under_Pixel.m
- Code/Area_Under_Ratio.m
- Code/calcium_analyzer.m
- Code/calcium_area.m
- Code/calcium_baseline.m
- Code/calcium_imaging.m
- Code/calcium_overlay.m
- Code/calcium_peaks.m
- Code/calcium_plotter.m
- Code/coordinates.m
