# Supplementary material for: Comparison of dendritic calcium transients in juvenile wild type and SOD1G93A mouse lumbar motoneurons
Source: Front Cell Neurosci. 2015 Apr 10;9:139. doi: 10.3389/fncel.2015.00139 (PMC4392694; doi:10.3389/fncel.2015.00139)
Supplement: Supplementary file 1 [file DataSheet1.ZIP › Code/adj_ratio.m]

function Output = adj_ratio(ANALYSIS);
%
%

ADJ_ANALYSIS = ANALYSIS;

for ii = 1:size(ANALYSIS,1);

    Output{ii,1} = ANALYSIS{ii,1};
    
    baseline = mean(ANALYSIS{ii,4}([ANALYSIS{ii,9}-10:ANALYSIS{ii,9} ANALYSIS{ii,10}:ANALYSIS{ii,10}+10],1));
    ADJ_ANALYSIS{ii,16} = baseline;
    ADJ_ANALYSIS{ii,4} = ANALYSIS{ii,4} - baseline;
    ADJ_ANALYSIS{ii,14} = mean(ADJ_ANALYSIS{ii,4}(ANALYSIS{ii,9}:ANALYSIS{ii,10}));
    Output(ii,2) = ADJ_ANALYSIS(ii,14);
    
    baseline_1 = mean(ANALYSIS{ii,3}([ANALYSIS{ii,9}-10:ANALYSIS{ii,9} ANALYSIS{ii,10}:ANALYSIS{ii,10}+10],1));
    baseline_2 = mean(ANALYSIS{ii,3}([ANALYSIS{ii,9}-10:ANALYSIS{ii,9} ANALYSIS{ii,10}:ANALYSIS{ii,10}+10],2));
    baseline_3 = mean(ANALYSIS{ii,3}([ANALYSIS{ii,9}-10:ANALYSIS{ii,9} ANALYSIS{ii,10}:ANALYSIS{ii,10}+10],3));
    
    
    one = ANALYSIS{ii,3}([ANALYSIS{ii,9}:ANALYSIS{ii,10}],1)-baseline_1;
    two = ANALYSIS{ii,3}([ANALYSIS{ii,9}:ANALYSIS{ii,10}],2)-baseline_2;
    three = ANALYSIS{ii,3}([ANALYSIS{ii,9}:ANALYSIS{ii,10}],3)-baseline_3;

    %1:2
    Output{ii,3} = mean(one)/mean(two);
    %1:3
    Output{ii,4} = mean(one)/mean(three);
    %2:3
    Output{ii,5} = mean(two)/mean(three);
    
    % Max
    %1:2
    Output{ii,7} = max(one)/max(two);
    %1:3
    Output{ii,8} = max(one)/max(three);
    %2:3
    Output{ii,9} = max(two)/max(three);
end
    
