# Supplementary material for: Comparison of dendritic calcium transients in juvenile wild type and SOD1G93A mouse lumbar motoneurons
Source: Front Cell Neurosci. 2015 Apr 10;9:139. doi: 10.3389/fncel.2015.00139 (PMC4392694; doi:10.3389/fncel.2015.00139)
Supplement: Supplementary file 1 [file DataSheet1.ZIP › Code/ANALYZER.m]

function [OUT] = ANALYZER(X)
%
%
%

for ii = 1:size(X,1);
    g1 = X{ii,12}(X{ii,20});
    g2 = X{ii,13}(X{ii,20});
    g3 = X{ii,14}(X{ii,20});
    
    OUT{ii,1} = mean([g1 g2 g3]);
    
    r1 = X{ii,16}(X{ii,20});
    r2 = X{ii,17}(X{ii,20});
    r3 = X{ii,18}(X{ii,20});
    
    OUT{ii,2} = mean([r1 r2 r3]);
end
