# Supplementary material for: Comparison of dendritic calcium transients in juvenile wild type and SOD1G93A mouse lumbar motoneurons
Source: Front Cell Neurosci. 2015 Apr 10;9:139. doi: 10.3389/fncel.2015.00139 (PMC4392694; doi:10.3389/fncel.2015.00139)
Supplement: Supplementary file 1 [file DataSheet1.ZIP › Code/Area_Under_Area.m]

function [X] = Area_Under_Area(Ratio_Output)
%
%
%
%

 tt = 21.151/3500;
 for ii = 1:size(Ratio_Output,1);
%     Area = 0;
%     linescan = Ratio_Output{ii,3};
%     for ss = 1:size(linescan,1);
%         inf = isinf(linescan(ss,:));
%         if any(inf) > 0
%         max_pixel(ss,1) = 0;
%         else
%         %max_pixel(ss,1) = max(linescan(ss,:));
%         max_pixel(ss,1) = mean(linescan(ss,:));
%         end
%     end
%     place = find(max_pixel == max(max_pixel));
%     place = min(place);
%  
%  try
%  ppp = Ratio_Output{ii,4}; 
%  peaks = peakfinder(linescan(place,:),(max(linescan(place,:))-min(linescan(place,:)))/4, 0.7*mean(linescan(place,:)), -1);
%  for hh = 1:3
%      diff = peaks - ppp(hh,1);
%      min_diff = find(diff > 0);
%      min_diff = min(min_diff);
%      cutoff(hh,1) = diff(min_diff);
%  end
%  
%  xx = find(cutoff > 100);
%  selection = cutoff(xx);
%  cutoff = min(selection);
%  if cutoff > 200
%      cutoff = 140;
%  end
%  catch
%   for hh = 1:3;
%       mm = 50;
%       jj = 1; 
%   while mm < 3500;
%       %diff = mean(linescan(place,ppp(hh,1):ppp(hh,1)+mm)) - mean(linescan(place,ppp(hh,1)+75+jj:ppp(hh,1)+125+jj));
%       try
%       inf = isinf(linescan(place,:));
%       if any(inf) > 0
%       diff = mean(linescan(place,ppp(hh,1):ppp(hh,1)+mm)) - mean(linescan(place,ppp(hh,1)+jj+70:ppp(hh,1)+jj+120));
%       jj = jj + 1;
%           if diff > mean(linescan(place,ppp(hh,1):ppp(hh,1)+100))- 0.5*mean(linescan(place,2:end));
%                pixel_num(hh,1) = mm;
%                break
%           else 
%                mm = mm + 1;
%           end   
%       else    
%       diff = mean(linescan(place,ppp(hh,1):ppp(hh,1)+mm)) - mean(linescan(place,ppp(hh,1)+jj+70:ppp(hh,1)+jj+120));
%       jj = jj + 1;
%           if diff > mean(linescan(place,ppp(hh,1):ppp(hh,1)+100))- 0.5*mean(linescan(place,:));
%                pixel_num(hh,1) = mm;
%                break
%           else 
%                mm = mm + 1;
%           end  
%       end
%           catch
%           pixel_num(hh,1) = 5;
%           break
%       end
%   end
%   end
%  pixel_num 
%  cutoff = find(pixel_num > 10);
%  cutoff = min(cutoff);
%  cutoff = pixel_num(cutoff);
%  if cutoff > 200;
%      cutoff = 5;
%  end
% end
% cutoff
 
cutoff = find(Ratio_Output{ii,5} > 0);
cutoff = Ratio_Output{ii,5}(cutoff);
cutoff = min(cutoff)+30;
    % Check cutoff number for third window
%    cutoff = 9.9023 - Ratio_Output{ii,4}(3,1)*tt;
%    cutoff = cutoff/tt;
%    cutoff = round(cutoff);
   for jj = 1:size(Ratio_Output{ii,3},1)
       try
           for pp = 1:3
            Area1(jj,pp) = trapz(smooth(Ratio_Output{ii,3}(jj,Ratio_Output{ii,4}(pp,1):Ratio_Output{ii,4}(pp,1)+ cutoff),25));
            Area2(jj,pp) = trapz(smooth(Ratio_Output{ii,6}(jj,Ratio_Output{ii,4}(pp,1):Ratio_Output{ii,4}(pp,1)+ cutoff),25));
           end
       catch
           for pp = 1:size(Ratio_Output{ii,4},1)
            Area1(jj,pp) = trapz(smooth(Ratio_Output{ii,3}(jj,Ratio_Output{ii,4}(pp,1):Ratio_Output{ii,4}(pp,1)+ cutoff),25));
            Area2(jj,pp) = trapz(smooth(Ratio_Output{ii,6}(jj,Ratio_Output{ii,4}(pp,1):Ratio_Output{ii,4}(pp,1)+ cutoff),25));
           end  
       end
    end
    X{ii,1} = Ratio_Output{ii,1};
    X{ii,2} = Ratio_Output{ii,2};
    try
    X{ii,3} = Area1(:,1:3)*tt;
    X{ii,7} = Area2(:,1:3)*tt;
    catch
        X{ii,3} = Area1*tt;
        X{ii,7} = Area2*tt;
    end
    X{ii,4} = mean(X{ii,3},2);
    X{ii,8} = mean(X{ii,7},2);
    X{ii,5} = cutoff;
    X{ii,6} = cutoff*tt;
    X{ii,30} = Ratio_Output{ii,30};
    %display(sprintf('%d files remaining',size(Ratio_Output,1)-ii));
    display(sprintf('File %d',ii));
end
