# Supplementary material for: Comparison of dendritic calcium transients in juvenile wild type and SOD1G93A mouse lumbar motoneurons
Source: Front Cell Neurosci. 2015 Apr 10;9:139. doi: 10.3389/fncel.2015.00139 (PMC4392694; doi:10.3389/fncel.2015.00139)
Supplement: Supplementary file 1 [file DataSheet1.ZIP › Code/Area_Under_Averager.m]

function [X] = Area_Under_Averager(Ordered_Data_Output,Pixel_Info)
%
%
%
%

for kk = 1:size(Ordered_Data_Output,1)
num_pixels = 2.6/Ordered_Data_Output{kk,6};
num_pixels = round(num_pixels/2);
Average = 0;
for ii = 1:512;
    if ii - num_pixels < 1
    Total_Matrix1 = Ordered_Data_Output{kk,2};
    Total_Matrix2 = Ordered_Data_Output{kk,4};
    Average1(ii,1:3500) = mean(Total_Matrix1(1:ii+num_pixels,:));
    Average2(ii,1:3500) = mean(Total_Matrix2(1:ii+num_pixels,:));
    elseif ii + num_pixels > 512
    Total_Matrix1 = Ordered_Data_Output{kk,2};
    Total_Matrix2 = Ordered_Data_Output{kk,4};
    Average1(ii,1:3500) = mean(Total_Matrix1(ii-num_pixels:end,:));
    Average2(ii,1:3500) = mean(Total_Matrix2(ii-num_pixels:end,:));
    else
    Total_Matrix1 = Ordered_Data_Output{kk,2};
    Total_Matrix2 = Ordered_Data_Output{kk,4};
    Average1(ii,1:3500) = mean(Total_Matrix1(ii-num_pixels:ii+num_pixels,:));
    Average2(ii,1:3500) = mean(Total_Matrix2(ii-num_pixels:ii+num_pixels,:));
    end
end
X{kk,1} = Ordered_Data_Output{kk,1};
X{kk,2} = Average1;
X{kk,3} = Ordered_Data_Output{kk,3};
X{kk,4} = Average2; 
% Voltage Spike Position Vector 
X{kk,5} = Ordered_Data_Output{kk,5};
X{kk,28} = Pixel_Info{kk*3,1};
X{kk,29} = Pixel_Info{kk*3,2};
end
