# Supplementary material for: Comparison of dendritic calcium transients in juvenile wild type and SOD1G93A mouse lumbar motoneurons
Source: Front Cell Neurosci. 2015 Apr 10;9:139. doi: 10.3389/fncel.2015.00139 (PMC4392694; doi:10.3389/fncel.2015.00139)
Supplement: Supplementary file 1 [file DataSheet1.ZIP › Code/Area_Under_Baseline.m]

function [X] = Area_Under_Baseline(Averager_Output);
%
% 2nd column is (G-G0)/R0
% 7th column is (G-G0)/G0
%

A = Averager_Output;
X = A;
X(:,7) = X(:,4);
for ii = 1:size(A,1);
    max_pixel = 0;
       for ss = 1:size(A{ii,4},1);
            inf = isinf(A{ii,4}(ss,:));
            % Start and end pixels for analysis
            if ss >= A{ii,28} && ss <= A{ii,29};
            if any(inf > 0) 
                max_pixel(ss,1) = 0;
            else
                max_pixel(ss,1) = mean(A{ii,4}(ss,1000:end));
            end 
            else 
                max_pixel(ss,1) = 0;
            end
        end
        place = find(max_pixel == max(max_pixel));
        place = max(place);
        X{ii,30} = (place);
             try
                ppp = A{ii,5};
                peaks1 = peakfinder(A{ii,4}(place,:),(max(A{ii,4}(place,:))-min(A{ii,4}(place,:)))/30,mean(A{ii,4}(place,:)),-1);
                peaks2 = peakfinder(A{ii,4}(place,:),(max(A{ii,4}(place,:))-min(A{ii,4}(place,:)))/100,mean(A{ii,4}(place,:)),-1);
                for hh = 1:3;
                    baseline_diff = (ppp(hh,1)-peaks1);
                    signal_diff = peaks2 - ppp(hh,1);
                    min_baseline_diff = find(baseline_diff > 0);
                    min_baseline_diff = min(baseline_diff(min_baseline_diff));
                    baseline_start(hh,1) = min_baseline_diff + 25;
                    min_signal_diff = find(signal_diff > 0);
                    min_signal_diff = min(signal_diff(min_signal_diff));
                    signal_end(hh,1) = min_signal_diff - 25;
                end
              catch
                  for hh = 1:3;
                      mm = 50;
                      jj = 0;
                      while mm < 3500;
                          try 
                              diff = mean(A{ii,4}(place,ppp(hh,1)-mm:ppp(hh,1))) - mean(A{ii,4}(place,ppp(hh,1)-jj-120:ppp(hh,1)-jj-70));
                              jj = jj + 1;
                              if diff > mean(A{ii,4}(place,ppp(hh,1)-100:ppp(hh,1))) - 0.5*mean(A{ii,4}(place,:));
                                  baseline_diff(hh,1) = mm;
                                  break
                              else
                                  mm = mm + 1;
                              end
                          catch
                              baseline_diff(hh,1) = 5;
                              break
                          end
                      end
                  min_baseline_diff = find(baseline_diff > 0);
                  min_baseline_diff = min(baseline_diff(min_baseline_diff));
                  baseline_start(hh,1) = min_baseline_diff + 25;
                  end
                  for hh = 1:3;
                      mm = 50;
                      jj = 0;
                      while mm < 3500;
                          try 
                              diff = mean(A{ii,4}(place,ppp(hh,1):ppp(hh,1)+mm)) - mean(A{ii,4}(place,ppp(hh,1)+jj+70:ppp(hh,1)+jj+120));
                              jj = jj + 1;
                              if diff > mean(A{ii,4}(place,ppp(hh,1):ppp(hh,1)+100)) - 0.5*mean(A{ii,4}(place,:));
                                  signal_diff(hh,1) = mm;
                                  break
                              else
                                  mm = mm + 1;
                              end
                          catch
                              signal_diff(hh,1) = 5;
                              break
                          end
                      end
                  min_signal_diff = find(signal_diff > 0);
                  min_signal_diff = min(signal_diff(min_signal_diff));
                  signal_end(hh,1) = min_signal_diff-25;
                  end
             end 
             signal_end = signal_end;
              if any(signal_end > 200)
                  over = find(signal_end > 200);
                  signal_end(over) = 100;
              end
                 for jj = 1:size(A{ii,4},1);
                     for hh = 1:3;
                     try
                         R0 = mean(smooth(A{ii,4}(jj,ppp(hh,1):ppp(hh,1)+signal_end),25));
                     %R0 = mean(smooth(A{ii,4}(jj,ppp(hh,1)-min(baseline_start)+50:ppp(hh,1)-10),10));
                    % X{ii,4}(jj,ppp(hh,1):ppp(hh,1)+min(signal_end)) = A{ii,4}(jj,ppp(hh,1):ppp(hh,1)+min(signal_end)) - G0;
                     catch
                        try
                        R0 = mean(smooth(A{ii,4}(jj,ppp(hh,1):ppp(hh,1)+round(0.75*min(signal_end))),25));
                        %R0 = mean(smooth(A{ii,4}(jj,ppp(hh,1)-round(0.75*min(baseline_start)+50:ppp(hh,1)-10)),10));
                        %X{ii,4}(jj,ppp(hh,1):ppp(hh,1)+min(signal_end)) = A{ii,4}(jj,ppp(hh,1):ppp(hh,1)+min(signal_end)) - baseline1; 
                        catch
                            R0 = mean(smooth(A{ii,4}(jj,ppp(hh,1):ppp(hh,1)+100),25));
                            %R0 = mean(smooth(A{ii,4}(jj,ppp(hh,1)-90:ppp(hh,1)-10),10));
                        %X{ii,4}(jj,ppp(hh,1):ppp(hh,1)+min(signal_end)) = A{ii,4}(jj,ppp(hh,1):ppp(hh,1)+min(signal_end)) - baseline1; 
                        end
                     end
                     try
                     G0 = mean(smoth(A{ii,2}(jj,ppp(hh,1)- min(baseline_start)+25:ppp(hh,1)-10),25));
                     X{ii,2}(jj,ppp(hh,1):ppp(hh,1)+min(signal_end)) = (A{ii,2}(jj,ppp(hh,1):ppp(hh,1)+min(signal_end)) - G0)/R0;
                     X{ii,7}(jj,ppp(hh,1):ppp(hh,1)+min(signal_end)) = (A{ii,2}(jj,ppp(hh,1):ppp(hh,1)+min(signal_end)) - G0)/G0;
                     catch
                         try
                     G0 = mean(smooth(A{ii,2}(jj,ppp(hh,1)-round(0.7*min(baseline_start)+25:ppp(hh,1))-10),25));
                     X{ii,2}(jj,ppp(hh,1):ppp(hh,1)+min(signal_end)) = (A{ii,2}(jj,ppp(hh,1):ppp(hh,1)+min(signal_end)) - G0)/R0;
                     X{ii,7}(jj,ppp(hh,1):ppp(hh,1)+min(signal_end)) = (A{ii,2}(jj,ppp(hh,1):ppp(hh,1)+min(signal_end)) - G0)/G0;
                         catch
                         G0 = mean(smooth(A{ii,2}(jj,ppp(hh,1)-90:ppp(hh,1)-10),5));
                         X{ii,2}(jj,ppp(hh,1):ppp(hh,1)+min(signal_end)) = (A{ii,2}(jj,ppp(hh,1):ppp(hh,1)+min(signal_end)) - G0)/R0;
                         X{ii,7}(jj,ppp(hh,1):ppp(hh,1)+min(signal_end)) = (A{ii,2}(jj,ppp(hh,1):ppp(hh,1)+min(signal_end)) - G0)/G0;
                         end
                     end
                     end
%                       zero1 = X{ii,2} > 0;
%                       X{ii,2} = X{ii,2}.*zero1;
%                       zero2 = X{ii,7} > 0;
%                       X{ii,7} = X{ii,7}.*zero2;
                 end
%                  for jj = 1:size(A{ii,4},1)
%                      negs = X{ii,2}(jj,:) > 0;
%                      X{ii,2}(jj,:) = X{ii,2}(jj,:).*negs;
%                  end
                      zero1 = X{ii,2} > 0;
                      X{ii,2} = X{ii,2}.*zero1;
                      zero2 = X{ii,7} > 0;
                      X{ii,7} = X{ii,7}.*zero2;
                 X{ii, 6} = signal_end;
                 display(sprintf('File %d',ii));
end
