# Supplementary material for: Comparison of dendritic calcium transients in juvenile wild type and SOD1G93A mouse lumbar motoneurons
Source: Front Cell Neurosci. 2015 Apr 10;9:139. doi: 10.3389/fncel.2015.00139 (PMC4392694; doi:10.3389/fncel.2015.00139)
Supplement: Supplementary file 1 [file DataSheet1.ZIP › Code/Area_Under_Order.m]

function [X] = Area_Under_Order(kind,vector)
% Gives the correct order of images given the order in vector form from
% proximal to distal 
%
% Output is a cell containing correct names of the files, side by side if
% they are to be taken as a ratio 
%

try
if kind == 'Fr.0';
    kk = 0;
elseif kind == 'Fr.1';
    kk = 1;
elseif kind == 'Fr.2';
    kk = 2;
end
catch
if kind == 'Fr.1/Fr.2';
    kk = 12;
elseif kind == 'Fr.1/Fr.0';
    kk = 10;
end
end

for ii = 1:size(vector,2);
    if ii == 1;
    if vector(ii) < 10;
        if kk == 0;
        x = [cellstr(sprintf('LSDataFile_00%d[1-3_Fr.0].tif',vector(ii)))];
        end
        if kk == 1;
        x = [cellstr(sprintf('LSDataFile_00%d[1-3_Fr.1].tif',vector(ii)))];  
        end
        if kk == 2;
        x = [cellstr(sprintf('LSDataFile_00%d[1-3_Fr.2].tif',vector(ii)))];
        end
        if kk == 12;
        x = [cellstr(sprintf('LSDataFile_00%d[1-3_Fr.1].tif',vector(ii))) cellstr(sprintf('LSDataFile_00%d[1-3_Fr.2].tif',vector(ii)))]; 
        end
        if kk == 10;
        x = [cellstr(sprintf('LSDataFile_00%d[1-3_Fr.1].tif',vector(ii))) cellstr(sprintf('LSDataFile_00%d[1-3_Fr.0].tif',vector(ii)))];     
        end
    elseif vector(ii) < 100;
        if kk == 0;
        x = [cellstr(sprintf('LSDataFile_0%d[1-3_Fr.0].tif',vector(ii)))];
        end
        if kk == 1;
        x = [cellstr(sprintf('LSDataFile_0%d[1-3_Fr.1].tif',vector(ii)))];
        end
        if kk == 2;
        x = [cellstr(sprintf('LSDataFile_0%d[1-3_Fr.2].tif',vector(ii)))];
        end
        if kk == 12;
        x = [cellstr(sprintf('LSDataFile_0%d[1-3_Fr.1].tif',vector(ii))) cellstr(sprintf('LSDataFile_0%d[1-3_Fr.2].tif',vector(ii)))]; 
        end
        if kk == 10;
        x = [cellstr(sprintf('LSDataFile_0%d[1-3_Fr.1].tif',vector(ii))) cellstr(sprintf('LSDataFile_0%d[1-3_Fr.0].tif',vector(ii)))];     
        end
    else
        if kk == 0;
        x = [cellstr(sprintf('LSDataFile_%d[1-3_Fr.0].tif',vector(ii)))];
        end
        if kk == 1;
        x = [cellstr(sprintf('LSDataFile_%d[1-3_Fr.1].tif',vector(ii)))];
        end
        if kk == 2;
        x = [cellstr(sprintf('LSDataFile_%d[1-3_Fr.2].tif',vector(ii)))];
        end
        if kk == 12;
        x = [cellstr(sprintf('LSDataFile_%d[1-3_Fr.1].tif',vector(ii))) cellstr(sprintf('LSDataFile_%d[1-3_Fr.2].tif',vector(ii)))]; 
        end
        if kk == 10;
        x = [cellstr(sprintf('LSDataFile_%d[1-3_Fr.1].tif',vector(ii))) cellstr(sprintf('LSDataFile_%d[1-3_Fr.0].tif',vector(ii)))];     
        end
    end
    else
    if vector(ii) < 10;
        if kk == 0;
        x = [x; cellstr(sprintf('LSDataFile_00%d[1-3_Fr.0].tif',vector(ii)))];
        end
        if kk == 1;
        x = [x; cellstr(sprintf('LSDataFile_00%d[1-3_Fr.1].tif',vector(ii)))];  
        end
        if kk == 2;
        x = [x; cellstr(sprintf('LSDataFile_00%d[1-3_Fr.2].tif',vector(ii)))];
        end
        if kk == 12;
        x = [x; cellstr(sprintf('LSDataFile_00%d[1-3_Fr.1].tif',vector(ii))) cellstr(sprintf('LSDataFile_00%d[1-3_Fr.2].tif',vector(ii)))]; 
        end
        if kk == 10;
        x = [x; cellstr(sprintf('LSDataFile_00%d[1-3_Fr.1].tif',vector(ii))) cellstr(sprintf('LSDataFile_00%d[1-3_Fr.0].tif',vector(ii)))];     
        end
    elseif vector(ii) < 100;
        if kk ==0;
        x = [x; cellstr(sprintf('LSDataFile_0%d[1-3_Fr.0].tif',vector(ii)))];
        end
        if kk == 1;
        x = [x; cellstr(sprintf('LSDataFile_0%d[1-3_Fr.1].tif',vector(ii)))];
        end
        if kk == 2;
        x = [x; cellstr(sprintf('LSDataFile_0%d[1-3_Fr.2].tif',vector(ii)))];
        end
        if kk == 12;
        x = [x; cellstr(sprintf('LSDataFile_0%d[1-3_Fr.1].tif',vector(ii))) cellstr(sprintf('LSDataFile_0%d[1-3_Fr.2].tif',vector(ii)))]; 
        end
        if kk == 10;
        x = [x; cellstr(sprintf('LSDataFile_0%d[1-3_Fr.1].tif',vector(ii))) cellstr(sprintf('LSDataFile_0%d[1-3_Fr.0].tif',vector(ii)))];     
        end
    else
        if kk == 0;
        x = [x; cellstr(sprintf('LSDataFile_%d[1-3_Fr.0].tif',vector(ii)))];
        end
        if kk == 1;
        x = [x; cellstr(sprintf('LSDataFile_%d[1-3_Fr.1].tif',vector(ii)))];
        end
        if kk == 2;
        x = [x; cellstr(sprintf('LSDataFile_%d[1-3_Fr.2].tif',vector(ii)))];
        end
        if kk == 12;
        x = [x; cellstr(sprintf('LSDataFile_%d[1-3_Fr.1].tif',vector(ii))) cellstr(sprintf('LSDataFile_%d[1-3_Fr.2].tif',vector(ii)))]; 
        end
        if kk == 10;
        x = [x; cellstr(sprintf('LSDataFile_%d[1-3_Fr.1].tif',vector(ii))) cellstr(sprintf('LSDataFile_%d[1-3_Fr.0].tif',vector(ii)))];     
        end
    end
    end
end

X =x;
