# Supplementary material for: Comparison of dendritic calcium transients in juvenile wild type and SOD1G93A mouse lumbar motoneurons
Source: Front Cell Neurosci. 2015 Apr 10;9:139. doi: 10.3389/fncel.2015.00139 (PMC4392694; doi:10.3389/fncel.2015.00139)
Supplement: Supplementary file 1 [file DataSheet1.ZIP › Code/Area_Under_Ordered_Data.m]

function [X] = Area_Under_Ordered_Data(Order_Output, Data)
% Accepts input from Area_Under_order_Output and the data file output from
% calcium_imaging 
%
%
%

for ii = 1: size(Order_Output,1);
        jj = 1;
        while jj < size(Data,1)
            string = char(Data(jj,1));
            if string == char(Order_Output(ii,1));
                % Name of Green Image
                X{ii,1} = Data{jj,1};
                Place_1 = jj;
                % Voltage Spike Positions
                X{ii,5} = Data{jj,7};
            end
            if string == char(Order_Output(ii,2));
                % Name of Red Image
                X{ii,3} = Data{jj,1};
                Place_2 = jj;
            end
            jj = jj + 1; 
        end
        % Ratio 
        X{ii,2} = Data{Place_1,6};
        X{ii,4} = Data{Place_2,6};
        % Pixel Info
        X{ii,6} = Data{Place_1,8}; 
end
