# Supplementary material for: Comparison of dendritic calcium transients in juvenile wild type and SOD1G93A mouse lumbar motoneurons
Source: Front Cell Neurosci. 2015 Apr 10;9:139. doi: 10.3389/fncel.2015.00139 (PMC4392694; doi:10.3389/fncel.2015.00139)
Supplement: Supplementary file 1 [file DataSheet1.ZIP › Code/Area_Under_Pixel.m]

function Output = Area_Under_Pixel(pixel);
%
%
%
%


for jj = 1:size(pixel,2);
    xx = 1;
for ii = 1:size(pixel,1);
for hh = 1:3 
Output(xx,jj) = pixel(ii,jj);
xx = xx + 1;
end
end
end
