# Supplementary material for: Comparison of dendritic calcium transients in juvenile wild type and SOD1G93A mouse lumbar motoneurons
Source: Front Cell Neurosci. 2015 Apr 10;9:139. doi: 10.3389/fncel.2015.00139 (PMC4392694; doi:10.3389/fncel.2015.00139)
Supplement: Supplementary file 1 [file DataSheet1.ZIP › Code/Area_Under_Ratio.m]

function [X] = Area_Under_Ratio(Averager_Output)
%
%
%
%

for ii = 1: size(Averager_Output,1);
  X{ii,1} = Averager_Output{ii,1};
  X{ii,2} = Averager_Output{ii,3};
  X{ii,3} = Averager_Output{ii,2};
  X{ii,4} = Averager_Output{ii,5};
  X{ii,5} = Averager_Output{ii,6};
  X{ii,6} = Averager_Output{ii,7};
  X{ii,30} = Averager_Output{ii,30};
end
