# Supplementary material for: Comparison of dendritic calcium transients in juvenile wild type and SOD1G93A mouse lumbar motoneurons
Source: Front Cell Neurosci. 2015 Apr 10;9:139. doi: 10.3389/fncel.2015.00139 (PMC4392694; doi:10.3389/fncel.2015.00139)
Supplement: Supplementary file 1 [file DataSheet1.ZIP › Code/calcium_analyzer.m]

function OUTPUT = calcium_analyzer(X,Data)
%
%
%

for ii = 1: size(X,1);
    jj = 1;
    while jj <= size(Data,1)
            string = char(X(ii,1));
            if string == char(Data(jj,1));
                X{ii,9} = Data{jj,28};
                X{ii,10} = Data{jj,29}; 
                X{ii,25} = X{ii,25};
                X{ii,26} = X{ii,26};
            end
            jj = jj + 1;
    end
end

for ii = 1:size(X,1)
    total_length = X{ii,10} - X{ii,9};
    one_third = round(total_length*(1/3));
    two_thirds = round(total_length*(2/3));
    
    
    X{ii,11} = mean(X{ii,4}(X{ii,9}:X{ii,9}+one_third));
    X{ii,12} = mean(X{ii,4}(X{ii,9}+one_third:X{ii,9}+two_thirds));
    X{ii,13} = mean(X{ii,4}(X{ii,9}+two_thirds:X{ii,10}));
    X{ii,14} = mean(X{ii,4}(X{ii,9}:X{ii,10}));
end
    
    
    
%     % First edge
%     E_1_peaks = peakfinder(X{ii,4}(X{ii,9}:X{ii,9}+one_third),(max(X{ii,4})-min(X{ii,4}))/20,0,1)
%     try
%     for jj = 1:size(E_1_peaks,1);
%         E_1_means(jj,1) = mean(X{ii,4}(E_1_peaks(jj,1)-5:E_1_peaks(jj,1)+5));
%     end
%     if size(E_1_means,1) > 1
%         E_1_means = mean (E_1_means);
%     end
%     catch
%         maximum = find(max(X{ii,4}(X{ii,9}:X{ii,9}+one_third)))
%         maximum = min(maximum);
%         E_1_means = mean(X{ii,4}(max-5:max+5));
%     end
%  
%     % Middle
%     M_peaks = peakfinder(X{ii,4}(X{ii,9}+one_third: X{ii,9}+two_thirds),(max(X{ii,4})-min(X{ii,4}))/20,0,1);
%     for jj = 1:size(M_peaks,1);
%         M_means(jj,1) = mean(X{ii,4}(M_peaks(jj,1)-5:M_peaks(jj,1)+5));
%     end
%     if size(E_1_means,1) > 1
%         M_means = mean (E_1_means);
%     end
%     
%     % Second edge
%     E_2_peaks = peakfinder(X{ii,4}(X{ii,9}+two_thirds:X{ii,10}),(max(X{ii,4})-min(X{ii,4}))/20,0,1);
%     for jj = 1:size(E_2_peaks,1);
%         E_2_means(jj,1) = mean(X{ii,4}(E_2_peaks (jj,1)-5:E_2_peaks(jj,1)+5));
%     end
%     if size(E_2_means,1) > 1
%         E_2_means = mean (E_2_means);
%     end
%     
%     X{ii,11} = E_1_means;
%     X{ii,12} = M_means;
%     X{ii,13} = E_2_means;
% end

OUTPUT = X;
