# Supplementary material for: Comparison of dendritic calcium transients in juvenile wild type and SOD1G93A mouse lumbar motoneurons
Source: Front Cell Neurosci. 2015 Apr 10;9:139. doi: 10.3389/fncel.2015.00139 (PMC4392694; doi:10.3389/fncel.2015.00139)
Supplement: Supplementary file 1 [file DataSheet1.ZIP › Code/calcium_area.m]

function [X] = calcium_area(Kind,Order_Vector,Data)
%
%
% Pixel_Info is the start and end pixel for each data set in Data columns
% 28 and 29

for ii = 1:size(Data,1);
    Pixel_Info{ii,1} = Data{ii,28};
    Pixel_Info{ii,2} = Data{ii,29};
end

display('Calculating Order...');
Order_Output = Area_Under_Order(Kind, Order_Vector);
display('Extracting Data...');
Ordered_Data_Output = Area_Under_Ordered_Data(Order_Output, Data);
display('Averaging Pixels...');
clear Order_Output;
Averager_Output = Area_Under_Averager(Ordered_Data_Output, Pixel_Info);
display('Calculating Baseline...');
clear Ordered_Data_Output;
try
Baseline_Output = Area_Under_Baseline(Averager_Output);
display('Computing Ratios');
Ratio_Output = Area_Under_Ratio(Baseline_Output);
display('Computing Areas Under Curves');
clear Baseline_Output;
Area_Output = Area_Under_Area(Ratio_Output);
clear Ratio_Output;
X = Area_Output;
catch
    display('Error in Area_Under_Baseline -> output is Averager_Output');
    X = Averager_Output;
end
