# Supplementary material for: Comparison of dendritic calcium transients in juvenile wild type and SOD1G93A mouse lumbar motoneurons
Source: Front Cell Neurosci. 2015 Apr 10;9:139. doi: 10.3389/fncel.2015.00139 (PMC4392694; doi:10.3389/fncel.2015.00139)
Supplement: Supplementary file 1 [file DataSheet1.ZIP › Code/calcium_baseline.m]

function ADJ_ANALYSIS = calcium_baseline(ANALYSIS)
%
%
%

ADJ_ANALYSIS = ANALYSIS;

for ii = 1:size(ANALYSIS,1)
    baseline = mean(ANALYSIS{ii,4}([ANALYSIS{ii,25}:ANALYSIS{ii,26}],1));
    ADJ_ANALYSIS{ii,16} = baseline;
    ADJ_ANALYSIS{ii,4} = ANALYSIS{ii,4} - baseline;
    ADJ_ANALYSIS{ii,14} = mean(ADJ_ANALYSIS{ii,4}(ANALYSIS{ii,9}:ANALYSIS{ii,10}));
end
