# Supplementary material for: Comparison of dendritic calcium transients in juvenile wild type and SOD1G93A mouse lumbar motoneurons
Source: Front Cell Neurosci. 2015 Apr 10;9:139. doi: 10.3389/fncel.2015.00139 (PMC4392694; doi:10.3389/fncel.2015.00139)
Supplement: Supplementary file 1 [file DataSheet1.ZIP › Code/calcium_imaging.m]

function [Y] = calcium_imaging(filename)
% CALCIUM_IMAGING retrieves the relevant data from linescans given a TIF 
% image, membrane voltage, and time from WINFLUOR.
% 
% INPUT
% filename: excel file containing image files and analogue signals in 
% format'filename.xlsx'
%
% OUTPUT
% Y: cell containing the trial name in first column and retrieved data in 
% second column 
%
% Images and matlab files must be present in the same directory as the
% CALCIUM_IMAGING program.  
%
% V1.1
% Jonathan Lamano
% 5/10/2012

X = importdata(filename);
Loaded_Files = X.Sheet1
X = X.Sheet1;

Y = {};
ii = 1; 
jj = 1;
while ii < size(X,1);
    if ii == size(X,1);
        break
    else
        Y{jj,1} = X{ii,1};
        [Y{jj,2},Y{jj,3},Y{jj,4},Y{jj,6},Y{jj,7}] = intensity_histogram(X{ii,1},X{ii+1,1});
        Y{jj,5} = Y{jj,4}*0.006;
        jj = jj + 1;
        if ii < size(X,1)
        display(sprintf('%d files remaining',size(X,1)/2-jj));
        elseif ii == size(X,1);
            display('DONE!');
        end
    end
    
    ii = ii + 2; 
end

display(Y);
