# Supplementary material for: Comparison of dendritic calcium transients in juvenile wild type and SOD1G93A mouse lumbar motoneurons
Source: Front Cell Neurosci. 2015 Apr 10;9:139. doi: 10.3389/fncel.2015.00139 (PMC4392694; doi:10.3389/fncel.2015.00139)
Supplement: Supplementary file 1 [file DataSheet1.ZIP › Code/calcium_overlay.m]

function calcium_overlay(vector1, vector2, ANALYSIS,TITLE)
% vector1 = [single three multiple] control
% vector2 = [single three multiple] drug
% ANALYSIS = analysis vector 

for ii = 1:3;
    if ii == 1;
        subplot(1,3,1)
        ylabel('Area Under (G-G0)/R0')
    elseif ii == 2;
        subplot(1,3,2);
        title(TITLE)
        xlabel('Micrometers')
    else
        subplot(1,3,3)
    end
    
    control = vector1(1,ii);
    drug = vector2(1,ii);
    
    for jj = 1:size(ANALYSIS,1);
        if control < 10
            x = sprintf('LSDataFile_00%d[1-3_Ch.2].tif',vector1(1,ii)) == char(ANALYSIS(jj,1));
            if mean(x) == 1;
                hold on
                yy = ANALYSIS{jj,4}(ANALYSIS{jj,9}:ANALYSIS{jj,10},1);
                xx = ANALYSIS{jj,10} - ANALYSIS{jj,9};
                xx = 1:xx+1;
                % Pixel data =  column 18
                xx = xx*ANALYSIS{jj,18};
                plot(xx,yy)
            end
        elseif control < 100
            x = sprintf('LSDataFile_0%d[1-3_Ch.2].tif',vector1(1,ii)) == char(ANALYSIS(jj,1));
            if mean(x) == 1;
                hold on
                yy = ANALYSIS{jj,4}(ANALYSIS{jj,9}:ANALYSIS{jj,10},1);
                xx = ANALYSIS{jj,10} - ANALYSIS{jj,9};
                xx = 1:xx+1;
                % Pixel data =  column 18
                xx = xx*ANALYSIS{jj,18};
                plot(xx,yy)
            end
        elseif control > 100
            x = sprintf('LSDataFile_%d[1-3_Ch.2].tif',vector1(1,ii)) == char(ANALYSIS(jj,1));
            if mean(x) == 1;
                hold on
                yy = ANALYSIS{jj,4}(ANALYSIS{jj,9}:ANALYSIS{jj,10},1);
                xx = ANALYSIS{jj,10} - ANALYSIS{jj,9};
                xx = 1:xx+1;
                % Pixel data =  column 18
                xx = xx*ANALYSIS{jj,18};
                plot(xx,yy)
            end
        end
        
        if drug < 10
            x = sprintf('LSDataFile_00%d[1-3_Ch.2].tif',vector2(1,ii)) == char(ANALYSIS(jj,1));
            if mean(x) == 1;
                hold on
                yy = ANALYSIS{jj,4}(ANALYSIS{jj,9}:ANALYSIS{jj,10},1);
                xx = ANALYSIS{jj,10} - ANALYSIS{jj,9};
                xx = 1:xx+1;
                % Pixel data =  column 18
                xx = xx*ANALYSIS{jj,18};
                plot(xx,yy,'r')
            end
        elseif drug < 100
            x = sprintf('LSDataFile_0%d[1-3_Ch.2].tif',vector2(1,ii)) == char(ANALYSIS(jj,1));
            if mean(x) == 1;
                hold on
                yy = ANALYSIS{jj,4}(ANALYSIS{jj,9}:ANALYSIS{jj,10},1);
                xx = ANALYSIS{jj,10} - ANALYSIS{jj,9};
                xx = 1:xx+1;
                % Pixel data =  column 18
                xx = xx*ANALYSIS{jj,18};
                plot(xx,yy,'r')
            end
        elseif drug > 100
            x = sprintf('LSDataFile_%d[1-3_Ch.2].tif',vector2(1,ii)) == char(ANALYSIS(jj,1));
            if mean(x) == 1;
                hold on
                yy = ANALYSIS{jj,4}(ANALYSIS{jj,9}:ANALYSIS{jj,10},1);
                xx = ANALYSIS{jj,10} - ANALYSIS{jj,9};
                xx = 1:xx+1;
                % Pixel data =  column 18
                xx = xx*ANALYSIS{jj,18};
                plot(xx,yy,'r')
            end
        end
    end
end
        
            
                
