# Supplementary material for: Comparison of dendritic calcium transients in juvenile wild type and SOD1G93A mouse lumbar motoneurons
Source: Front Cell Neurosci. 2015 Apr 10;9:139. doi: 10.3389/fncel.2015.00139 (PMC4392694; doi:10.3389/fncel.2015.00139)
Supplement: Supplementary file 1 [file DataSheet1.ZIP › Code/calcium_peaks.m]

function peaks = calcium_peaks(ANALYSIS)
%
%
%

for ii = 1:size(ANALYSIS,1)
    pp = peakfinder(ANALYSIS{ii,4}(ANALYSIS{ii,9}:ANALYSIS{ii,10}));
    ign = ANALYSIS{ii,4}(ANALYSIS{ii,9}:ANALYSIS{ii,10});
    finder = ign(pp);
    peaks(ii,1) = mean(finder);
    p = max(finder);
    peaks(ii,2) = p;
end
