# Supplementary material for: Comparison of dendritic calcium transients in juvenile wild type and SOD1G93A mouse lumbar motoneurons
Source: Front Cell Neurosci. 2015 Apr 10;9:139. doi: 10.3389/fncel.2015.00139 (PMC4392694; doi:10.3389/fncel.2015.00139)
Supplement: Supplementary file 1 [file DataSheet1.ZIP › Code/calcium_plotter.m]

function calcium_plotter(C_1, C_3, C_M, C_Order, T_1, T_3, T_M, T_Order, TI_1, TI_3, TI_M, TI_Order)
% Eter data as [parameter start_length end_length]
% Order two colums indicating which row connects to which row (start-end)
% 2nd column = node = 0 3rd, 4th, and 5th colum and column tell which are [node distance going
% to going to]

% Control 1 spike
subplot(3,1,1)
for ii = 1:size(C_1,1)
    multiplier = C_1(ii,1);
    length = [round(C_1(ii,2)):round(C_1(ii,3))];
    place_holder = multiplier*ones(1,size(length,2));
    hold on
    plot(length, place_holder,'LineWidth',5)
    
     for jj = 1:size(C_Order,1);
         if C_Order(jj,2) == 0;
             x = C_Order(jj,3);
             y = (C_1(C_Order(jj,4),1) + C_1(C_Order(jj,5),1))/2;
             row_start = round(C_1(C_Order(jj,1),3));
             row_end = round(x);
             distance = [row_start:row_end];
             if isempty(distance) == 1
                 distance = [row_end:row_start];
             end
             slope = (C_1(C_Order(jj,1),1)-y)/(row_start-round(x));
             b = C_1(C_Order(jj,1),1)-slope*row_start;
             hold on
             plot(distance, distance*slope+b,':','LineWidth',2)
         elseif C_Order(jj,1) == 0;
             x = C_Order(jj,3);
             y = (C_1(C_Order(jj,4),1) + C_1(C_Order(jj,5),1))/2;
             row_start = round(x);
             row_end = round(C_1(C_Order(jj,2),2));
             distance = [row_start:row_end];
             if isempty(distance) == 1
                 distance = [row_end:row_start];
             end             
             slope = (y-C_1(C_Order(jj,2),1))/(round(x)-row_end);
             b = y - slope*round(x);
             hold on
             plot(distance, distance*slope+b,':','Linewidth',2);
         else
         row_start = round(C_1(C_Order(jj,1),3));
         row_end = round(C_1(C_Order(jj,2),2));
         distance = [row_start:row_end];
             if isempty(distance) == 1
                 distance = [row_end:row_start];
             end
         slope = (C_1(C_Order(jj,1),1)-C_1(C_Order(jj,2),1))/(row_start-row_end);
         b = C_1(C_Order(jj,1),1)- slope*row_start;
         hold on
         plot(distance,distance*slope+b,':','LineWidth',2)
         %plot(distance(2:size(distance,2)-1), distance(2:size(distance,2)-1)*slope+b,':');
         %plot(distance(size(distance,2)+1:size(distance,2)-1), distance(distance(size(distance,2)+1:size(distance,2)-1))*slope + b,'.')
         end
     end
end
ylabel('(G-G0)/R0');

 % Control 3 spike
 subplot(3,1,2)
 for ii = 1:size(C_3,1)
     multiplier = C_3(ii,1);
     length = [round(C_3(ii,2)):round(C_3(ii,3))];
     place_holder = multiplier*ones(1,size(length,2));
     hold on
     plot(length, place_holder,'LineWidth',5)
     
     for jj = 1:size(C_Order,1);
          if C_Order(jj,2) == 0;
             x = C_Order(jj,3);
             y = (C_3(C_Order(jj,4),1) + C_3(C_Order(jj,5),1))/2;
             row_start = round(C_3(C_Order(jj,1),3));
             row_end = round(x);
             distance = [row_start:row_end];
             if isempty(distance) == 1
                 distance = [row_end:row_start];
             end
             slope = (C_3(C_Order(jj,1),1)-y)/(row_start-round(x));
             b = C_3(C_Order(jj,1),1)-slope*row_start;
             hold on
             plot(distance, distance*slope+b,':','LineWidth',2)
         elseif C_Order(jj,1) == 0;
             x = C_Order(jj,3);
             y = (C_3(C_Order(jj,4),1) + C_3(C_Order(jj,5),1))/2;
             row_start = round(x);
             row_end = round(C_3(C_Order(jj,2),2));
             distance = [row_start:row_end];
             if isempty(distance) == 1
                 distance = [row_end:row_start];
             end
             slope = (y-C_3(C_Order(jj,2),1))/(round(x)-row_end);
             b = y - slope*round(x);
             hold on
             plot(distance, distance*slope+b,':','Linewidth',2);
         else
         row_start = round(C_3(C_Order(jj,1),3));
         row_end = round(C_3(C_Order(jj,2),2));
         distance = [row_start:row_end];
             if isempty(distance) == 1
                 distance = [row_end:row_start];
             end
         slope = (C_3(C_Order(jj,1),1)-C_3(C_Order(jj,2),1))/(row_start-row_end);
         b = C_3(C_Order(jj,1),1)- slope*row_start;
         hold on
         plot(distance,distance*slope+b,':','LineWidth',2)
         %plot(distance(2:size(distance,2)-1), distance(2:size(distance,2)-1)*slope+b,':');
         %plot(distance(size(distance,2)+1:size(distance,2)-1), distance(distance(size(distance,2)+1:size(distance,2)-1))*slope + b,'.')
          end
     end
 end  
 title('Mean of Peaks');
 xlabel('Micrometers from soma')

% Control multiple spike
subplot(3,1,3)
for ii = 1:size(C_M,1)
    multiplier = C_M(ii,1);
    length = [round(C_M(ii,2)):round(C_M(ii,3))];
    place_holder = multiplier*ones(1,size(length,2));
    hold on
    plot(length, place_holder,'LineWidth',5)
 
    for jj = 1:size(C_Order,1);
         if C_Order(jj,2) == 0;
             x = C_Order(jj,3);
             y = (C_M(C_Order(jj,4),1) + C_M(C_Order(jj,5),1))/2;
             row_start = round(C_M(C_Order(jj,1),3));
             row_end = round(x);
             distance = [row_start:row_end];
             if isempty(distance) == 1
                 distance = [row_end:row_start];
             end
             slope = (C_M(C_Order(jj,1),1)-y)/(row_start-round(x));
             b = C_M(C_Order(jj,1),1)-slope*row_start;
             hold on
             plot(distance, distance*slope+b,':','LineWidth',2)
         elseif C_Order(jj,1) == 0;
             x = C_Order(jj,3);
             y = (C_M(C_Order(jj,4),1) + C_M(C_Order(jj,5),1))/2;
             row_start = round(x);
             row_end = round(C_M(C_Order(jj,2),2));
             distance = [row_start:row_end];
             if isempty(distance) == 1
                 distance = [row_end:row_start];
             end
             slope = (y-C_M(C_Order(jj,2),1))/(round(x)-row_end);
             b = y - slope*round(x);
             hold on
             plot(distance, distance*slope+b,':','Linewidth',2);
         else
         row_start = round(C_M(C_Order(jj,1),3));
         row_end = round(C_M(C_Order(jj,2),2));
         distance = [row_start:row_end];
             if isempty(distance) == 1
                 distance = [row_end:row_start];
             end
         slope = (C_M(C_Order(jj,1),1)-C_M(C_Order(jj,2),1))/(row_start-row_end);
         b = C_M(C_Order(jj,1),1)- slope*row_start;
         hold on
         plot(distance,distance*slope+b,':','LineWidth',2)
         %plot(distance(2:size(distance,2)-1), distance(2:size(distance,2)-1)*slope+b,':');
         %plot(distance(size(distance,2)+1:size(distance,2)-1), distance(distance(size(distance,2)+1:size(distance,2)-1))*slope + b,'.')
     end
%     if ii < size(C_M,1)
%         distance = [round(C_M(ii+1,3)):round(C_M(ii,2))];
%         slope = (C_M(ii+1,1)-C_M(ii,1))/(min(distance)-max(distance));
%         b = C_M(ii+1,1)- slope*round(C_M(ii+1,3));
%         hold on
%         plot(distance,distance*slope+b,':')
%         %plot(distance(2:size(distance,2)-1), distance(2:size(distance,2)-1)*slope+b,':');
%         %plot(distance(size(distance,2)+1:size(distance,2)-1), distance(distance(size(distance,2)+1:size(distance,2)-1))*slope + b,'.')
%     end
    end
end  

% TEA 1 spike
subplot(3,1,1)
for ii = 1:size(T_1,1)
    multiplier = T_1(ii,1);
    length = [round(T_1(ii,2)):round(T_1(ii,3))];
    place_holder = multiplier*ones(1,size(length,2));
    hold on
    plot(length, place_holder,'r','LineWidth',5)
    
    for jj = 1:size(T_Order,1);
          if T_Order(jj,2) == 0;
             x = T_Order(jj,3);
             y = (T_1(T_Order(jj,4),1) + T_1(T_Order(jj,5),1))/2;
             row_start = round(T_1(T_Order(jj,1),3));
             row_end = round(x);
             distance = [row_start:row_end];
             if isempty(distance) == 1
                 distance = [row_end:row_start];
             end
             slope = (T_1(T_Order(jj,1),1)-y)/(row_start-round(x));
             b = T_1(T_Order(jj,1),1)-slope*row_start;
             hold on
             plot(distance, distance*slope+b,'r :','LineWidth',2)
         elseif T_Order(jj,1) == 0;
             x = T_Order(jj,3);
             y = (T_1(T_Order(jj,4),1) + T_1(T_Order(jj,5),1))/2;
             row_start = round(x);
             row_end = round(T_1(T_Order(jj,2),2));
             distance = [row_start:row_end];
             if isempty(distance) == 1
                 distance = [row_end:row_start];
             end
             slope = (y-T_1(T_Order(jj,1),1))/(round(x)-row_end);
             b = y - slope*round(x);
             hold on
             plot(distance, distance*slope+b,'r :','Linewidth',2);
         else
         row_start = round(T_1(T_Order(jj,1),3));
         row_end = round(T_1(T_Order(jj,2),2));
         distance = [row_start:row_end];
             if isempty(distance) == 1
                 distance = [row_end:row_start];
             end
         slope = (T_1(T_Order(jj,1),1)-T_1(T_Order(jj,2),1))/(row_start-row_end);
         b = T_1(T_Order(jj,1),1)- slope*row_start;
         hold on
         plot(distance,distance*slope+b,'r :','LineWidth',2)
         %plot(distance(2:size(distance,2)-1), distance(2:size(distance,2)-1)*slope+b,':');
         %plot(distance(size(distance,2)+1:size(distance,2)-1), distance(distance(size(distance,2)+1:size(distance,2)-1))*slope + b,'.')
     end
%     if ii < size(T_1,1)
%         distance = [round(T_1(ii+1,3)):round(T_1(ii,2))];
%         slope = (T_1(ii+1,1)-T_1(ii,1))/(min(distance)-max(distance));
%         b = T_1(ii+1,1)- slope*round(T_1(ii+1,3));
%         hold on
%         plot(distance,distance*slope+b,'r :')
%         %plot(distance(2:size(distance,2)-1), distance(2:size(distance,2)-1)*slope+b,':');
%         %plot(distance(size(distance,2)+1:size(distance,2)-1), distance(distance(size(distance,2)+1:size(distance,2)-1))*slope + b,'.')
%     end
    end
end  

 % TEA 3 spike
 subplot(3,1,2)
 for ii = 1:size(T_3,1)
     multiplier = T_3(ii,1);
     length = [round(T_3(ii,2)):round(T_3(ii,3))];
     place_holder = multiplier*ones(1,size(length,2));
     hold on
     plot(length, place_holder,'r','LineWidth',5)
     
     for jj = 1:size(T_Order,1);
         if T_Order(jj,2) == 0;
             x = T_Order(jj,3);
             y = (T_3(T_Order(jj,4),1) + T_3(T_Order(jj,5),1))/2;
             row_start = round(T_3(T_Order(jj,1),3));
             row_end = round(x);
             distance = [row_start:row_end];
             if isempty(distance) == 1
                 distance = [row_end:row_start];
             end
             slope = (T_3(T_Order(jj,1),1)-y)/(row_start-round(x));
             b = T_3(T_Order(jj,1),1)-slope*row_start;
             hold on
             plot(distance, distance*slope+b, 'r :','LineWidth',2)
         elseif T_Order(jj,1) == 0;
             x = T_Order(jj,3);
             y = (T_3(T_Order(jj,4),1) + T_3(T_Order(jj,5),1))/2;
             row_start = round(x);
             row_end = round(T_3(T_Order(jj,2),2));
             distance = [row_start:row_end];
             if isempty(distance) == 1
                 distance = [row_end:row_start];
             end
             slope = (y-T_3(T_Order(jj,1),1))/(round(x)-row_end);
             b = y - slope*round(x);
             hold on
             plot(distance, distance*slope+b,'r :','Linewidth',2);
         else
         row_start = round(T_3(T_Order(jj,1),3));
         row_end = round(T_3(T_Order(jj,2),2));
         distance = [row_start:row_end];
             if isempty(distance) == 1
                 distance = [row_end:row_start];
             end
         slope = (T_3(T_Order(jj,1),1)-T_3(T_Order(jj,2),1))/(row_start-row_end);
         b = T_3(T_Order(jj,1),1)- slope*row_start;
         hold on
         plot(distance,distance*slope+b,'r :','LineWidth',2)
         %plot(distance(2:size(distance,2)-1), distance(2:size(distance,2)-1)*slope+b,':');
         %plot(distance(size(distance,2)+1:size(distance,2)-1), distance(distance(size(distance,2)+1:size(distance,2)-1))*slope + b,'.')
         end
     end
 end  
 ylabel('(G-G0)/R0');

% TEA multiple spike
subplot(3,1,3)
for ii = 1:size(T_M,1)
    multiplier = T_M(ii,1);
    length = [round(T_M(ii,2)):round(T_M(ii,3))];
    place_holder = multiplier*ones(1,size(length,2));
    hold on
    plot(length, place_holder,'r','LineWidth',5)
    
    for jj = 1:size(T_Order,1);
         if T_Order(jj,2) == 0;
             x = T_Order(jj,3);
             y = (T_M(T_Order(jj,4),1) + T_M(T_Order(jj,5),1))/2;
             row_start = round(T_M(T_Order(jj,1),3));
             row_end = round(x);
             distance = [row_start:row_end];
             if isempty(distance) == 1
                 distance = [row_end:row_start];
             end
             slope = (T_M(T_Order(jj,1),1)-y)/(row_start-round(x));
             b = T_M(T_Order(jj,1),1)-slope*row_start;
             hold on
             plot(distance, distance*slope+b,'r :','LineWidth',2)
         elseif T_Order(jj,1) == 0;
             x = T_Order(jj,3);
             y = (T_M(T_Order(jj,4),1) + T_M(T_Order(jj,5),1))/2;
             row_start = round(x);
             row_end = round(T_M(T_Order(jj,2),2));
             distance = [row_start:row_end];
             if isempty(distance) == 1
                 distance = [row_end:row_start];
             end
             slope = (y-T_M(T_Order(jj,1),1))/(round(x)-row_end);
             b = y - slope*round(x);
             hold on
             plot(distance, distance*slope+b,'r :','Linewidth',2);
         else
         row_start = round(T_M(T_Order(jj,1),3));
         row_end = round(T_M(T_Order(jj,2),2));
         distance = [row_start:row_end];
             if isempty(distance) == 1
                 distance = [row_end:row_start];
             end
         slope = (T_M(T_Order(jj,1),1)-T_M(T_Order(jj,2),1))/(row_start-row_end);
         b = T_M(T_Order(jj,1),1)- slope*row_start;
         hold on
         plot(distance,distance*slope+b,'r :','LineWidth',2)
         %plot(distance(2:size(distance,2)-1), distance(2:size(distance,2)-1)*slope+b,':');
         %plot(distance(size(distance,2)+1:size(distance,2)-1), distance(distance(size(distance,2)+1:size(distance,2)-1))*slope + b,'.')
         end    
    end
end  

xlabel('Micrometers from soma')

% TI 1 spike
subplot(3,1,1)
for ii = 1:size(TI_1,1)
    multiplier = TI_1(ii,1);
    length = [round(TI_1(ii,2)):round(TI_1(ii,3))];
    place_holder = multiplier*ones(1,size(length,2));
    hold on
    plot(length, place_holder,'g','LineWidth',5)
    
    for jj = 1:size(TI_Order,1);
          if TI_Order(jj,2) == 0;
             x = TI_Order(jj,3);
             y = (TI_1(TI_Order(jj,4),1) + TI_1(TI_Order(jj,5),1))/2;
             row_start = round(TI_1(TI_Order(jj,1),3));
             row_end = round(x);
             distance = [row_start:row_end];
             if isempty(distance) == 1
                 distance = [row_end:row_start];
             end
             slope = (TI_1(TI_Order(jj,1),1)-y)/(row_start-round(x));
             b = TI_1(TI_Order(jj,1),1)-slope*row_start;
             hold on
             plot(distance, distance*slope+b,'g :','LineWidth',2)
         elseif TI_Order(jj,1) == 0;
             x = TI_Order(jj,3);
             y = (TI_1(TI_Order(jj,4),1) + TI_1(TI_Order(jj,5),1))/2;
             row_start = round(x);
             row_end = round(TI_1(TI_Order(jj,2),2));
             distance = [row_start:row_end];
             if isempty(distance) == 1
                 distance = [row_end:row_start];
             end
             slope = (y-TI_1(TI_Order(jj,1),1))/(round(x)-row_end);
             b = y - slope*round(x);
             hold on
             plot(distance, distance*slope+b,'g :','Linewidth',2);
         else
         row_start = round(TI_1(TI_Order(jj,1),3));
         row_end = round(TI_1(TI_Order(jj,2),2));
         distance = [row_start:row_end];
             if isempty(distance) == 1
                 distance = [row_end:row_start];
             end
         slope = (TI_1(TI_Order(jj,1),1)-TI_1(TI_Order(jj,2),1))/(row_start-row_end);
         b = TI_1(TI_Order(jj,1),1)- slope*row_start;
         hold on
         plot(distance,distance*slope+b,'g :','LineWidth',2)
         %plot(distance(2:size(distance,2)-1), distance(2:size(distance,2)-1)*slope+b,':');
         %plot(distance(size(distance,2)+1:size(distance,2)-1), distance(distance(size(distance,2)+1:size(distance,2)-1))*slope + b,'.')
          end
    end
end  

 % TI 3 spike
 subplot(3,1,2)
 for ii = 1:size(TI_3,1)
     multiplier = TI_3(ii,1);
     length = [round(TI_3(ii,2)):round(TI_3(ii,3))];
     place_holder = multiplier*ones(1,size(length,2));
     hold on
     plot(length, place_holder,'g','LineWidth',5)
     
     for jj = 1:size(TI_Order,1);
         if TI_Order(jj,2) == 0;
             x = TI_Order(jj,3);
             y = (TI_3(TI_Order(jj,4),1) + TI_3(TI_Order(jj,5),1))/2;
             row_start = round(TI_3(TI_Order(jj,1),3));
             row_end = round(x);
             distance = [row_start:row_end];
             if isempty(distance) == 1
                 distance = [row_end:row_start];
             end
             slope = (TI_3(TI_Order(jj,1),1)-y)/(row_start-round(x));
             b = TI_3(TI_Order(jj,1),1)-slope*row_start;
             hold on
             plot(distance, distance*slope+b, 'g :','LineWidth',2)
         elseif TI_Order(jj,1) == 0;
             x = TI_Order(jj,3);
             y = (TI_3(TI_Order(jj,4),1) + TI_3(TI_Order(jj,5),1))/2;
             row_start = round(x);
             row_end = round(TI_3(TI_Order(jj,2),2));
             distance = [row_start:row_end];
             if isempty(distance) == 1
                 distance = [row_end:row_start];
             end
             slope = (y-TI_3(TI_Order(jj,1),1))/(round(x)-row_end);
             b = y - slope*round(x);
             hold on
             plot(distance, distance*slope+b,'g :','Linewidth',2);
         else
         row_start = round(TI_3(TI_Order(jj,1),3));
         row_end = round(TI_3(TI_Order(jj,2),2));
         distance = [row_start:row_end];
             if isempty(distance) == 1
                 distance = [row_end:row_start];
             end
         slope = (TI_3(TI_Order(jj,1),1)-TI_3(TI_Order(jj,2),1))/(row_start-row_end);
         b = TI_3(TI_Order(jj,1),1)- slope*row_start;
         hold on
         plot(distance,distance*slope+b,'g :','LineWidth',2)
         %plot(distance(2:size(distance,2)-1), distance(2:size(distance,2)-1)*slope+b,':');
         %plot(distance(size(distance,2)+1:size(distance,2)-1), distance(distance(size(distance,2)+1:size(distance,2)-1))*slope + b,'.')
         end
     end
 end  
 ylabel('(G-G0)/R0');

% TI multiple spike
subplot(3,1,3)
for ii = 1:size(TI_M,1)
    multiplier = TI_M(ii,1);
    length = [round(TI_M(ii,2)):round(TI_M(ii,3))];
    place_holder = multiplier*ones(1,size(length,2));
    hold on
    plot(length, place_holder,'g','LineWidth',5)
    
    for jj = 1:size(TI_Order,1);
         if TI_Order(jj,2) == 0;
             x = TI_Order(jj,3);
             y = (TI_M(TI_Order(jj,4),1) + TI_M(TI_Order(jj,5),1))/2;
             row_start = round(TI_M(TI_Order(jj,1),3));
             row_end = round(x);
             distance = [row_start:row_end];
             if isempty(distance) == 1
                 distance = [row_end:row_start];
             end
             slope = (TI_M(TI_Order(jj,1),1)-y)/(row_start-round(x));
             b = TI_M(TI_Order(jj,1),1)-slope*row_start;
             hold on
             plot(distance, distance*slope+b,'g :','LineWidth',2)
         elseif TI_Order(jj,1) == 0;
             x = TI_Order(jj,3);
             y = (TI_M(T_Order(jj,4),1) + TI_M(TI_Order(jj,5),1))/2;
             row_start = round(x);
             row_end = round(TI_M(TI_Order(jj,2),2));
             distance = [row_start:row_end];
             if isempty(distance) == 1
                 distance = [row_end:row_start];
             end
             slope = (y-TI_M(TI_Order(jj,1),1))/(round(x)-row_end);
             b = y - slope*round(x);
             hold on
             plot(distance, distance*slope+b,'g :','Linewidth',2);
         else
         row_start = round(TI_M(TI_Order(jj,1),3));
         row_end = round(TI_M(TI_Order(jj,2),2));
         distance = [row_start:row_end];
             if isempty(distance) == 1
                 distance = [row_end:row_start];
             end
         slope = (TI_M(TI_Order(jj,1),1)-TI_M(TI_Order(jj,2),1))/(row_start-row_end);
         b = TI_M(TI_Order(jj,1),1)- slope*row_start;
         hold on
         plot(distance,distance*slope+b,'g :','LineWidth',2)
         %plot(distance(2:size(distance,2)-1), distance(2:size(distance,2)-1)*slope+b,':');
         %plot(distance(size(distance,2)+1:size(distance,2)-1), distance(distance(size(distance,2)+1:size(distance,2)-1))*slope + b,'.')
         end    
    end
end  
