# Supplementary material for: Comparison of dendritic calcium transients in juvenile wild type and SOD1G93A mouse lumbar motoneurons
Source: Front Cell Neurosci. 2015 Apr 10;9:139. doi: 10.3389/fncel.2015.00139 (PMC4392694; doi:10.3389/fncel.2015.00139)
Supplement: Supplementary file 1 [file DataSheet1.ZIP › Code/coordinates.m]

function [OUT] = coordinates(EXCEL, Coord, Degrees,flip);
% EXCEL is raw image worksheet with column headers
% 
% Coord is name of text file
%
% Flip = 1, Around Vertical, Flip = -1, Around Horizontal
%
% Degrees - number of degrees it must be rotated (counterclockwise)

filename = Coord;
startRow = 2;
formatSpec = '%2f%9f%9f%9f%f%[^\n\r]';
fileID = fopen(filename,'r');
dataArray = textscan(fileID, formatSpec, 'Delimiter', '', 'WhiteSpace', '', 'HeaderLines' ,startRow-1, 'ReturnOnError', false);
fclose(fileID);

X = dataArray{:, 2};
Y = dataArray{:, 3};
Z = dataArray{:, 4};

clearvars filename startRow formatSpec fileID dataArray ans;

% zero all points to center of soma 
X = X - X(1);
Y = Y - Y(1);
Z = Z - Z(1);

plot(X,Y,'. r');

if flip == 0 
elseif flip == 1
    X = -X;
elseif flip == -1
    Y = -Y;
end

% rotate points around center (Around z axis)
XX = X.*cosd(-Degrees) - Y.*sind(-Degrees);
YY = X.*sind(-Degrees) + Y.*cosd(-Degrees);

hold on
plot(XX,YY,'. b')

EXCEL{1,17} = 'X';
EXCEL{1,18} = 'Y';
for ii = 2:size(EXCEL,1);
    EXCEL{ii,17} = XX(EXCEL{ii,2});
    EXCEL{ii,18} = YY(EXCEL{ii,2});
end

OUT = EXCEL;
